# Supplementary material for: NoxO1 Determines the Level of ROS Formation by the Nox1-Centered NADPH Oxidase
Source: Antioxidants (Basel). 2024 Sep 14;13(9):1113. doi: 10.3390/antiox13091113 (PMC11428687; doi:10.3390/antiox13091113)
Supplement: Supplementary file 1 [file antioxidants-13-01113-s001.zip]

Archive with 1 entries (1 files):
- antioxidants-3151752-supplementary.pdf
